# Supplementary material for: Roles of the Hcp family proteins in the pathogenicity of Salmonella typhimurium 14028s
Source: Virulence. 2020 Dec 10;11(1):1716–26. doi: 10.1080/21505594.2020.1854538 (PMC7733977; doi:10.1080/21505594.2020.1854538)
Supplement: Supplemental Material [file KVIR_A_1854538_SM1415.zip]

Archive with 6 entries (6 files):
- Additional file 1 Figure S1.docx
- Additional file 2 Figure S2.docx
- Additional file 3 Figure S3.docx
- Additional file 4 Figure S4.docx
- Additional file 5 Table S1.docx
- Additional file 6 Table S2.docx
